# Supplementary material for: Development and Validation of Novel HPLC Methods for Quantitative Determination of Vitamin D3 in Tablet Dosage Form
Source: Pharmaceuticals (Basel). 2024 Apr 15;17(4):505. doi: 10.3390/ph17040505 (PMC11054345; doi:10.3390/ph17040505)
Supplement: Supplementary file 1 [file pharmaceuticals-17-00505-s001.zip]

Archive with 1 entries (1 files):
- pharmaceuticals-2916312-supplementary.pdf
